# Supplementary material for: Proteomic Profiling of BRAFV600E Mutant Colon Cancer Cells Reveals the Involvement of Nucleophosmin/c-Myc Axis in Modulating the Response and Resistance to BRAF Inhibition by Vemurafenib
Source: Int J Mol Sci. 2021 Jun 8;22(12):6174. doi: 10.3390/ijms22126174 (PMC8228139; doi:10.3390/ijms22126174)
Supplement: Supplementary file 1 [file ijms-22-06174-s001.zip]

Archive with 1 entries (1 files):
- ijms-1209481-supplementary.pdf
